# Supplementary material for: HEA-Bench: An AI-Agent-Optimized Calculator of High-Entropy Alloy and Oxide Descriptors and Phase-Prediction Rules
Source: Materials (Basel). 2026 Jul 17;19(14):3075. doi: 10.3390/ma19143075 (PMC13413400; doi:10.3390/ma19143075)
Supplement: Supplementary file 1 [file materials-19-03075-s001.zip]

Archive with 1 entries (1 files):
- materials-4429758-supplementary.pdf
